# Supplementary material for: Interventions to improve cognitive performance in chronic kidney disease: A scoping review
Source: PLoS One. 2025 Aug 7;20(8):e0329815. doi: 10.1371/journal.pone.0329815 (PMC12331109; doi:10.1371/journal.pone.0329815)
Supplement: S1 File — (XLSX) [file pone.0329815.s002.xlsx]

## Sheet: Database
First Author	Year	Year Range	Title	Abstract	Country	Continent	Study objective(s)	Study Design	CKD Population	Sample Size	Intervention Type	Intervention name	Intervention dose, duration & frequency	24. Intervention setting	Intervention provider	Control condition (or "None")	Cognitive measurement tools	Overall cognitive results	Global cognitive performance	Memory	Attention	Executive function	Processing speed	Verbal Fluency	Self-reported cognition	Functional cognition	Cognitive event-related potentials	53. Dementia incidence	Assessment timepoints (weeks post-baseline)	Cognition primary or secondary outcome?	Notes
Loos-Ayav	2007	2005 - 2009	Changes in health-related quality of life in patients of self-care vs. in-center dialysis during the first year		France	Europe	To assess changes in health-related quality of life (HRQoL) during the first year of dialysis, comparing independent patients with patients on in-center dialysis	Observational	All dialysis (HD + PD)	277	Other dialysis	Self-care dialysis	Training program, then routine self-care dialysis	Mixed	Nurse (training + monitoring) and nephrologist (monitoring)	Non-autonomous dialysis (conventional in-center HD or PD with nurse assistance)	KDQOL-36 Cognitive function subscale	Positive							Improved				52	Secondary
Manfredini	2017	2015 - 2019	Exercise in Patients on Dialysis: A Multicenter, Randomized Clinical Trial		Italy	Europe	To assess whether the EXerCise Introduction To Enhance performance in dialysis patients (EXCITE)home exercise program improves the degree of fitness and quality of life in patients with CKD-5D	RCT	All dialysis (HD + PD)	296	Home-based exercise	Home walking exercise program	3 days per week, 2 times each day for 10 minutes per session	At home	Dialysis personnel + Study Rehabilitation Team	Usual care and generic advice to maintain an active lifestyle	KDQOL-36 Cognitive function subscale	Positive							Improved				26	Secondary
Baggetta	2018	2015 - 2019	Effect of a home based, low intensity, physical exercise program in older adults dialysis patients: a secondary analysis of the EXCITE trial		Italy	Europe	To investigate the efficacy and safety ofa low intensity exercise program on physical performance and QoL in participants of the EXCITE trial aged 65+	RCT	All dialysis (HD + PD)	115	Home-based exercise	Personalized, home-based, low-intensity program of walking exercise	NR	At home	NR	Usual care (received generic advice to maintain an active lifestyle)	KDQOL-SF cognitive function subscale	Positive							Improved				26	Secondary
Mathur	2022	2020 - 2024	Patients who are treated for secondary hyperparathyroidism have a lower risk of incident dementia	Background: Almost all patients with end-stage kidney disease (ESKD) have secondary hyperparathyroidism (SHPT). Elevated parathyroid hormone has been reported as a potential risk factor of cognitive impairment. We aimed to study whether the risk of dementia is improved when patients on dialysis receive treatment for SHPT. Method(s): Using data from the United States Renal Data System and Medicare…	USA	NA	To study whether the risk of dementia is improved when patients on dialysis receive treatment for SHPT	Retrospective cohort study	All dialysis (HD + PD)	189433	Other pharmacological	Treatment for secondary hyperparathyroidism	Vitamin D analogs, phosphate binders, cinacalcet, parathyroidectomy	NR	NR	No treatment for secondary hyperparathyroidism	Incident dementia diagnosis	Positive										Improved	N/A (length of followup varied)	Primary
Singh	2006	2005 - 2009	Effect of improvement in anemia on electroneurophysiological markers (P300) of cognitive dysfunction in chronic kidney disease		India	Asia	To study the effect of improvement in anemia on event-related potentials (ERPs; P300) as markers of cognitive dysfunction in predialysis and dialysis patients of chronic kidney disease (CKD).	Pre-post	Both CKD and dialysis	30	rHuEPO therapy	rHuEPO therapy	rhuEPO 100 IU/kg subcutaneous twice a week for 6 weeks.	NR	NR	None	P300 latency and amplitude	Positive									Improved		6	Primary
Brady	2009	2005 - 2009	Homocysteine Lowering and Cognition in CKD: The Veterans Affairs Homocysteine Study		USA	NA	To assess whether treatment with high-dose B vitamins to decrease high tHcy levels iproves cognition in persons with kidney disease	Secondary analysis	Both CKD and dialysis	659	Other pharmacological	High-Dose Vitamins	daily doses of folic acid (40 mg), pyridoxine (vitamin B6; 100 mg) and cyanocobalamin (vitamin B12; 2 mg)	At home	NR	Placebo	Global cognitive function = Telephone Interview for Cognitive Status-modified(TICSm); cognitive composite = TICSm + attention (digit span forward from WAIS), working memory (digit span backward from WAIS) + executive function (unvalidated verbal fluency activity asking to name as many animals as possibe in 60 seconds); memory composite = word list memory items from TICSm	Negative	No improvement	No improvement									52	Primary	Note: only ~20% of the study sample had cognitive impairment at baseline - a good example of this for discussion
Gronewald	2016	2015 - 2019	Cognitive Performance Is Highly Stable over a 2-Year-Follow-Up in Chronic Kidney Disease Patients in a Dedicated Medical Environment		Germany	Europe	To evaluate links between CKD and the longitudinal course of cognitive performance	Observational	Both CKD and dialysis	173	Other (misc.)	Dedicated medical environment	NR	Outpatient clinic	NR	None	Digit span (forward and backward), block span (forward and backward), TMT Part A and B, Stroop test, Word fluencytest, Rey-Osterrieth Complex Figure test	Positive		Improved			Improved	Improved					104	Primary
Liu	2016	2015 - 2019	Influenza Vaccination Reduces Dementia Risk in Chronic Kidney Disease Patients		China	Asia	To estimate the association between influenza vaccination and dementia risk in patients with CKD	Retrospective cohort study	Both CKD and dialysis	11943	Other pharmacological	Influenza vaccination	At least 1 influenza vaccination	Outpatient clinic	NR	None	Dementia diagnosis	Positive										Improved	N/A (length of followup varied)	Primary
Grimm	1990	1990 - 1994	Improvement of brain function in hemodialysis patients treated with erythropoietin		Austria	Europe	To evaluate the effects of recombinant human erythropoietin (rHuEPO) on brain function	Pre-post	Hemodialysis (HD) only	16	rHuEPO therapy	rHuEPO therapy	70+/- 15 U/kg thrice weekly at start, ramping up to 94 +/- 27 U/kg	Dialysis unit	NR	6 HD patients without rHuEPO (but no direct statistical comparison made)	P300 amplitude; MMSE; Trail-making test A	Mixed	No improvement			No improvement					Improved		NR	Primary
Brown	1990	1990 - 1994	Cognitive Function, Mood & P3 Latency: Effects of the Amelioration of Anemia in Dialysis Patients		USA	NA	To test neurocognitive performance, mood and latency of p3 in dialysis patients who were treated with recombinant human erythropoeitin (rHuEPO)	Pre-post	Hemodialysis (HD) only	14	rHuEPO therapy	rHuEPO therapy	NR	Dialysis unit	NR	None	P300 latency; TMT A&B, Symbol Digit Modalities Test, Number Cancellation Test, Controlled Oral Word Assocation Test, Rey Auditory-Verbal Learning Test, 2 timed subtests of the WAIS	Mixed		Improved		Improvement					No improvement		52	Primary
Marsh	1991	1990 - 1994	rHuEPO treatment improves brain and cognitive function of anemic dialysis patients		USA	NA	To assess the effects of rHuEPO treatment on the efficiency of cognitive functioning using both electrophysiological and neuropsychological measures	Pre-post	Hemodialysis (HD) only	24	rHuEPO therapy	rHuEPO therapy	NR	Dialysis unit	NR	None	P300 auditory oddball detection task, Trail-making test B, Symbol Digit Modalities test, Controlled Oral Word Association Test, Rey Auditory Verbal Learning Test	Mixed		Mixed	Improvement	Mixed	Improved	No improvement			No improvement		12,52	Primary
Pickett	1999	1995 - 1999	Normalizing Hematocrit in Dialysis Patients Improves Brain Function		USA	NA	To further understand the effects of anemia on brain function in dialysis patients after correction of anemia to near-normal Hct values with rHuEPO	Pre-post	Hemodialysis (HD) only	20	rHuEPO therapy	rHuEPO therapy	rHuEPO was increased until the target Hct was achieved (mean, 42.8%)	Dialysis unit	NR	None	EEG spectra, abd COT	Mixed									Mixed		2 to 3	Primary
Jaber	2004	2000 - 2004	Daily Hemofi ltration for End-Stage Renal Disease: A Feasibility and Efficacy Trial		USA	NA	To validate and assess the effi cacy of DHF (6 times/week) as an alternative to CHD (3 times/ week) in patients with ESRD	Pilot study	Hemodialysis (HD) only	14	Hemodiafiltration	Hemodiafiltration	Daily hemodiafiltration (Monday through Saturday) for 4 weeks	Dialysis unit	NR	None	KDQOL-36 Cognitive function subscale	Positive							Improved				4	Secondary
Jassal	2006	2005 - 2009	Improvements in cognition in patients converting from thrice weekly hemodialysis to nocturnal hemodialysis: A longitudinal pilot study		Canada	NA	To quantify the degree of improvement, if any, in three domains of cognitive function (learning efficiency, attention and working memory, and psychomotor efficiency and processing speed) when patients were converted from standard thrice-weekly dialysis to nocturnal daily HD.	Pilot study	Hemodialysis (HD) only	14	Nocturnal dialysis	Nocturnal hemodialysis	6 and 10h each night; 5–7 times a week	At home	Home dialysis team	None	Boston naming test, COWA, category fluency, digit span, letter num, spatial span, Traisl A and B, digit symbol, Pegs (both hands), CVLT total score	Mixed		Improved	Improved		Improved						26	Primary
Dokugan	2009	2005 - 2009	The effect of strict volume control on cognitive functions in chronic hemodialysis patients		Turkey	Asia	To investigate the effect of strict volume control (strict salt restriction and insistent ultrafiltration) on cognitive function in hemodialysis patients.	Quasi-experiment	Hemodialysis (HD) only	66	Other dialysis	Strict volume control via limited salt and ultrafiltration	All patients received hemodialysis for 4 h three times weekly, using bicarbonate dialysis fluid and synthetic polysulfone membranes (Fresenius Company, Bad Hamburg, Germany) with a surface area of 1.6 m2. The blood flow was 250–300 mL/min, and the dialysate flow was 500 mL/min. Ultrafiltration was controlled volumetrically.	Dialysis unit	NR	Healthy controls; dialysis patients on antihypertensive drugs	P300 cognitive potential obtained from auditory stimuli with oddball paradigm	Positive									Improved		26	Primary
Ok	2010	2010 - 2014	Comparison of 4- and 8-h dialysis sessions in thrice-weekly in-centre haemodialysis		Turkey	Asia	To compare the clinical and laboratory outcomes of 8- and 4-h thrice weekly HD.	Quasi-experiment	Hemodialysis (HD) only	494	Nocturnal dialysis	Long nocturnal dialysis	3 sessions per week for 7-8 hours per night	Dialysis unit	NR	Conventional thrice-weekly hemodialysis	The Mini Mental State Examination, Trail Making Test B and Rey Auditory Verbal Learning Test	Negative	No improvement	No improvement		No improvement							52	Secondary
Rocco	2011	2010 - 2014	The effects of frequent nocturnal home hemodialysis: the Frequent Hemodialysis Network Nocturnal Trial		USA	NA	To rigorously compare frequent nocturnal home hemodialysis six times per week with conventional three times per week hemodialysis using a randomized controlled clinical trial design	RCT	Hemodialysis (HD) only	118	Nocturnal dialysis	Frequent home nocturnal hemodialysis	Dialysis prescriptions subject to a stdKt/Vurea of X4.0 and at reatment time of 6h or more, 6 days per week	At home	NR	Usual three times per week hemodialysis prescription, subject to a prescribed eKt/Vurea41.1, a stdKt/Vurea of42.0, and a treatment time X2.5 h/ session	Trail Making Test B	Negative				No improvement							52	Secondary
Kurella Tamura	2013	2010 - 2014	Effect of More Frequent Hemodialysis on Cognitive Function in the Frequent Hemodialysis Network Trials		USA	NA	To describe in more detail he effect of the FHN interventions on executive function and additional domains of cognitive function, including global cognition, attention, psychomotor speed, memory, and verbal fluency	RCT	Hemodialysis (HD) only	245 (daily trial), 87 (nocturnal trial)	Other dialysis	Frequent hemodialysis	6 times per week for 1.5-2.75 hours (DT);6 times per week for 6-8 hours (NT)	Other	NR	Conventional thrice-weekly hemodialysis	Global cognitive function = MMSE; exectuvei fucntion = trail-making test (Part b); attention = digit symbol substitution test, digit symbol coding, trail-making test (Part A); psychomotor speed = grooved pegboard; memory = rey auditory verbal learning test, letter-number sequencing; verbal fluency = controlled oral word association test (COWAT)	Mixed	No improvement	Mixed	No improvement	No improvement	No improvement	No improvement					52	Primary
Dixon	2016	2015 - 2019	Cognitive changes associated with switching to frequent nocturnal hemodialysis or renal transplantation		USA	NA	To explore changes in cognitive function at 4 and 12 months compared to baseline after switching to nocturnal hemodialysis 6 days a week, receiving a functioning renal transplant or remaining on conventional thrice weekly hemodialysis.	Observational	Hemodialysis (HD) only	77	Nocturnal dialysis	Frequent nocturnal hemodialysis	≥6 h per night, 6 nights per week to achieve a weekly target stdKt/V ≥ 4.0/week	At home	NR	None	Modified Mini-Mental Status Exam (3MS), Brief Visuospatial MemoryTest –Revised (BVMT-R), Letter-Number Sequencing, N-Back (Computer task), Digit Symbol Test, Chooser (Choice Reaction Time) (Computer task), Buttons (Motor Tracking) (Computer task), Trail Making Test forms A and B, Controlled Oral Word Association Test (COWAT)	Mixed	No improvement	Mixed	No improvement		No improvement						16,52	Primary
Ahmadzadeh	2017	2015 - 2019	The effectiveness of self-management program on quality of life among haemodialysis patients		Iran	Asia	To evaluate the effects of the chronic disease self-management program on empowering haemodialysis patients and their quality of life (QoL)	Pre-post	Hemodialysis (HD) only	53	Self-management training	Chronic disease self-management program	5 weeks; other details NR	dialysis unit	Patient leader	None	KDQOL-36 Cognitive function subscale	Negative							No improvement				12	Secondary
McAdams-DeMarco	2017	2015 - 2019	Intradialytic Cognitive and Exercise Training May Preserve Cognitive Function		USA	NA	To study the impact of 3 months of intradialytic CT or ET on cognitive function relative to a controlled standard of care (SC) group	RCT	Hemodialysis (HD) only	23	Intradialytic physical + cognitive exercise	Exercise training or cognitive training	20 minute sessions at every dialysis session for 3 months	Dialysis unit	Research assistants	Standard care	Modified Mini-Mental Status Exam (3MS), Trail Making Tests A & B	Mixed	No improvement			Improved							12	Primary
Endo	2017	2015 - 2019	Rehabilitation improves prognosis and activities of daily living in hemodialysis patients with low activities of daily living		Japan	Asia	1. To assess the levels of ADL and effects of rehabilitation in hemodialysis patients with low ADL; 2. To investigate the association between the baseline FIM score or rehabilitation treatment effects and all-cause mortality in hemodialysis patients with low ADL	Observational	Hemodialysis (HD) only	182	Generalized rehabilitation	Daily rehabilitation	Daily rehabilitation for 2-178 days (mean 74 days) for 20 mins (dialysis days or 60 mins (non-dialysis days)	Inpatient rehabilitation	OT and PT	None	FIM cognitive score	Negative								No improvement			At discharge from rehabilitation program	Secondary
Erdley-Kass	2018	2015 - 2019	Using Problem-solving Therapy to Improve Problem-solving Orientation, Problem-solving Skills and Quality of Life in Older Hemodialysis Patients		USA	NA	To determine the effectiveness of Problem-Solving Therapy (PST) in older hemodialysis (HD) patients by assessing changes in health-related quality of life and problem-solving skills	RCT	Hemodialysis (HD) only	33	Self-management training	Problem-solving training	Six 1-hour weekly treatment sessions	Dialysis unit	A licensed, Master’s level-social worker	Usual care (visits from the unit’s licensed social worker as requested by patient or referred by renal care team during the trial period.)	None	N/A											6	None
Samaei	2018	2015 - 2019	Effect of valerian on cognitive disorders and electroencephalography in hemodialysis patients: a randomized, cross over, double-blind clinical trial		Iran	Asia	To determine the effect of Valerian on cognitive disorders and electroencephalography (EGG) in hemodialysis patients	RCT	Hemodialysis (HD) only	39	Other pharmacological	Valerian	1 valerian capsule (Sedamin 530 mg, Goldaru Co.) 60 minutes before bedtime for one month	At home	NR	Placebo capsules (Starch 50 mg, Goldaru Co.) 60 min before bedtime for one month	MMSE, EEG	Mixed	Improved										4,12 (crossover trial with 4 week washout)	Primary
Poorsaadet	2018	2015 - 2019	The effects of aerobic exercise on cognitive performance and sleep quality haemodialysis patients		Iran	Asia	To evaluate the effects of aerobic exercise during haemodialysis on the cognitive performance and sleep quality	RCT	Hemodialysis (HD) only	38	Intradialytic exercise	Intradialytic aerobic exercise	3 times a week simultaneously with haemodialysis sessions for 75 minutes at the first two hours of dialysis for six months	dialysis unit	NR	Control (not otherwise described)	MMSE, Trail-Making Test B, Symbol Digit Test	Positive	Improved			Improved	Improved						12 and 26	Primary
Stringuette Belik	2018	2015 - 2019	Influence of Intradialytic Aerobic Training in Cerebral Blood Flow and Cognitive Function in Patients with Chronic Kidney Disease: A Pilot Randomized Controlled Trial		Brazil	SA	To evaluate the effects of intradialytic aerobic training on cerebral blood flow and cognitive impairment in HD.	Pilot study	Hemodialysis (HD) only	35	Intradialytic exercise	Intradialytic exercise	intradialytic aerobic exercise 3 times a week for 4 months	Dialysis unit	NR	Usual care	Transcranial Doppler, MMSE	Positive	Improved										16	Primary
Suzuki	2019	2015 - 2019	Effects of electrical muscle stimulation in frail elderly patients during haemodialysis (DIAL): rationale and protocol for a crossover randomised controlled trial	Introduction The phenomenon of population ageing is accompanied by increases in the number of elderly haemodialysis patients worldwide. The incidence of frailty is high in the haemodialysis population and is associated with poor clinical outcome. Although several interventions have been developed for use in general haemodialysis patients, the efficacy of such rehabilitation programmes in frail el…	Japan	Asia	To examine whether electrical muscle stimulation (EMS) would show beneficial effects in frail elderly patients on haemodialysis	Protocol	Hemodialysis (HD) only	20	Other (misc.)	Electrical muscle stimulation	EMS performed on each leg using belt electrode skeletal EMS for 30-40 mons per day, 3 days per week for 5 weeks during hemodialysis	Dialysis unit	NR	Usual care	Digit symbol test	N/A											5	Secondary
Stumm	2019	two	EFFECT OF EDUCATIONAL INTERVENTION ON THE QUALITY OF LIFE OF HYPERPHOSPHATHEMIC CHRONIC RENAL PATIENTS ON HEMODIALYSIS	Objective: to evaluate the health-related quality of life of hyperphosphatemic chronic renal patients on hemodialysis before and after a nursing educational intervention. Method: a quasi-experimental before-and-after study, conduted with 63 hyperphosphatemic chronic renal patients from a renal unit of the state of Rio Grande do Sul (Brazil). A sociodemographic and clinical characterization form w…	Brazil	SA	To evaluate the health-related quality of life of hyperphosphatemic chronic renal patients on hemodialysis before and after a nursing educational intervention	Pre-post	Hemodialysis (HD) only	63	Other (misc.)	Educational intervention about hyperphosphataemia	individual guidance during hemodialysis sessions, carried out by the researcher herself for 60 days, with an average time of 40 minutes with each participant. It included verbal guidance and questions about CKD, signs and symptoms of hyperphosphataemia, use of phosphorus chelators, nutrition and alternatives to improve HRQoL	Dialysis unit	Doctoral student	None	KDQOL-36 Cognitive function subscale	Positive							Improved				8	Secondary
Yiannopoulou	2019	2015 - 2019	Donepezil Treatment for Alzheimer’s Disease in Chronic Dialysis Patients	Donepezil is one of the cholinesterase inhibitors that are indicated for the treatment of mild to moderate Alzheimer’s disease (AD). Pharmacokinetic analysis has shown that donepezil is primarily eliminated by renal excretion rather than biliary excretion in humans. Therefore, patients with impaired renal function are at high risk of toxicity caused by accumulation of this drug. It is also well k…	Greece	Europe	To report 5 cases of chronic hemodialysis patients with moderate AD who were treated with donepezil	Case series	Hemodialysis (HD) only	5	Other pharmacological	Donepezil	5mg per day, administered at least 5 hours before hemodialysis sessions	Dialysis unit	Clinical team	None	MMSE, Neuropsychiatric Inventory, Verbal Fluency Tests, Clock Drawing Test, Trail Making Test-B	Positive	Improved			Improved		Improved					MMSE = Monthly; Verbal Fluency, Clock Drawing Test, Trail Making Test B = every 6 months	Primary
Hung	2019	2015 - 2019	Erythropoietin prevents dementia in hemodialysis patients: a nationwide population-based study	Erythropoietic medications such as including erythropoietin (EPO) are known to be neuroprotective and to correlate with improved cognitive functions. However, it is not known whether supplementation with EPO reduces the risk of dementia in end-stage renal disease (ESRD) patients receiving hemodialysis (HD). Here, we determined whether EPO levels correlate with the incidence of different dementia …	Taiwan	Asia	To test whether EPO and intravenous iron supplementation correlate with the risk of various dementia subtypes including AD, VaD, and unspecified dementia (UnD) in HD patients	Retrospective cohort study	Hemodialysis (HD) only	43906	rHuEPO therapy	rHuEPO therapy; intravenous iron	NR	N/A	N/A	Usual care	Dementia diagnosis	Positive										Improved	N/A (length of followup varied)	Primary
Noguchi	2020	2020 - 2024	The effect of n-back training during hemodialysis on cognitive function in hemodialysis patients: a non-blind clinical trial	Background: Traditional vascular risk factors such as hypertension, diabetes mellitus, hyperlipidemia, cigarette smoking, and cardiovascular disease with myocardial infarction and atrial fibrillation have been linked to cognitive impairment in patients with chronic kidney disease. Therefore, interventions for cognitive function that can be performed during hemodialysis are needed. In this regard,…	Japan	Asia	To demonstrate the feasibility of providing simultaneous n-back training (memory function, attention function) to patients receiving hemodialysis treatments	Pre-post	Hemodialysis (HD) only	12	Self-management training	N-back cognitive training	N-back training (working memory tasks on an iPad) 20 mins per hemodialysis session, 3 times per week for 3 months	Dialysis unit	NR	None	MMSe, MoCA-J, Benton Visual Retention Test, Train Making Test A and B, Symbol Digit Modality Test, Paced Auditory Serial Addition Task, Visual Cancelation Task,	Mixed	Improved	Improved	Mixed	Improved							12	Primary											Face to face individual	Exercise program tailored to meet appropriate resistance level
Dasgupta	2020	2020 - 2024	Evaluation of the effect of Cooled HaEmodialysis on Cognitive function in patients suffering with end-stage KidnEy Disease (E-CHECKED): feasibility randomised control trial protocol	Discussion: The results of this feasibility trial will inform the design of a future adequately powered substantive trial investigating the effect of dialysate cooling on prevention and/or slowing in cognitive decline in patients undergoing haemodialysis using a computerised battery of neuro-cognitive tests. The main hypothesis that would be tested in this future trial is that patients treated wi…	UK	Europe	To address whether cooler dialysate can prevent the decline in cognition and improve quality of life (QOL) in HD patients.	Protocol	Hemodialysis (HD) only	90	Other dialysis	Cooled dialysate	Dialysate temperature of 35 degrees C	Dialysis unit	Nurse	Standard dialysate temperature of 36.5 degrees C	MoCA, Cogstate	N/A											26, 52	Primary
Hannestad	2020	2020 - 2024	A randomized, double-blind, phase 2a study to evaluate the tolerability, feasibility, and efficacy of akst1210 in patients on hemodialysis with ESRD and cognitive impairment	Background: Studies show that elevated levels of beta-2-microglobulin (b2M) negatively impact cognition. In patients on hemodialysis (HD) for end stage renal disease (ESRD), b2M levels are up to 60-fold higher than in those with normal kidney function; these patients also have a higher prevalence of cognitive impairment. AKST1210 is a device that removes b2M from plasma. To test if removal of b2M…	USA	NA	To assess safety, tolerability, and feasibility of using AKST1210 during HD in subjects with ESRD and cognitive impairment (ESRD-CI)	Protocol	Hemodialysis (HD) only	26	Other dialysis	AKST1210 (a device that removes beta-2-microglobulin from plasma	NR	NR	NR	None	NR	N/A											NR	Primary
Kaja Kamal	2020	2020 - 2024	Impact of incremental versus conventional initiation of haemodialysis on residual kidney function: study protocol for a multicentre feasibility randomised controlled trial	Introduction Preserving residual kidney function (RKF) may be beneficial to patients on haemodialysis (HD) and it has been proposed that commencing dialysis incrementally rather than three times a week may preserve RKF. In Incremental HD, target dose includes a contribution from RKF, which is added to HD dose, allowing individualisation of the HD prescription. We will conduct a feasibility random…	UK	Europe	To compare incremental HD and conventional three times weekly treatments in incident HD patients	Protocol	Hemodialysis (HD) only	180	Other dialysis	Incremental hemodialysis	dialysed to a target minimum Std Kt/VTotal (Std Kt/Vdialysis+Std Kt/VRKF) of 2 per week. Following randomisation dialysis will be initiated twice weekly, with a session duration of 3.5–4 hours. Dialysis frequency will be adjusted to meet adequacy targets.	Dialysis unit	N/A	Conventional thrice-weekly hemodialysis	MoCA	N/A											Monthly	Secondary
McAdams-DeMarco	2020	2020 - 2024	Interventions Made to Preserve Cognitive Function Trial (IMPCT) study protocol: a multi-dialysis center 2x2 factorial randomized controlled trial of intradialytic cognitive and exercise training to preserve cognitive function	Abstract Background Kidney disease and dialysis significantly impact cognitive function across the age spectrum. Cognitive training (CT) and/or exercise training (ET) are promising approaches to preserve cognitive function among community-dwelling older adults, but have not been tested for cognition preservation in hemodialysis patients of all ages. In this manuscript, we summarize the protocol f…	USA	NA	To test whether exercise training and cognitive training, alone or in combination, preserve cognitive function among patients initiating hemodialysis	Protocol	Hemodialysis (HD) only	200	Intradialytic physical + cognitive exercise	Exercise training and cognitive training	30 mins of intradialytic bike exercise; 30 mins of lumosity brain games, 3 times per week for 3 months	Dialysis unit	Research assistants	Usual care	Trail Making Test A & B, Stroop Test, Digit Symbol Substitution Test, MoCA, Auditory/Verbal Learning Test	N/A		N/A	N/A	N/A	N/A	N/A					12,26	Primary
Farragher	2020	2020 - 2024	Importance of Early Inpatient Geriatric Rehabilitation on Outcomes in Individuals on Dialysis	Objective: To report short-term functional outcomes of patients incident to dialysis undergoing inpatient rehabilitation within 3 months of dialysis initiation. Design: Retrospective observation study using prospectively collected data. Setting: Single-center, hospital-based geriatric dialysis rehabilitation unit. All patients incident to hemodialysis admitted to the geriatric dialysis rehabilita…	Canada	NA	To report short-term functional outcomes of patients incident to dialysis undergoing inpatient rehabilitation within 3 months of dialysis initiation	Retrospective cohort study	Hemodialysis (HD) only	449	Generalized rehabilitation	Geriatric dialysis rehabilitation program	An integrated program providing intensive inpatient rehabilitation care to older patients requiring HD therapy and dialysis care. Both dialysis and rehabilitation are provided on site within the program, with a key feature being scheduled short daily HD 6 days per week.	Inpatient rehabilitation	Multidisciplinary team	None	FIM cognitive score	Negative	No improvement										Length of follow-up varied	Secondary
Ameri	2021	2020 - 2024	Effect of reminiscence on cognitive impairment and depression in hemodialysis patients		Iran	Asia	To determine the impact of reminiscence on cognitive impairment and depression in haemodialysis patients	RCT	Hemodialysis (HD) only	75	Other (misc.)	Reminiscence therapy	Two 30 min group reminiscence sessions per week for 6 weeks, focused on reminiscing about past memories about their lives	Dialysis unit	Psychotherapist and nurse	Group discussion (sham)	MMSE	Positive	Improved										6, 10	Primary
Dehghan	2021	2020 - 2024	The effects of lavender, rosemary and orange essential oils on memory problems and medication adherence among patients undergoing hemodialysis: A parallel randomized controlled trial	Background: hemodialysis patients’ daily use of medications is essential for the disease management. One of the causes of medication non-adherence is that they forget to take medications, and non-adherence to treatment following memory loss is a common problem in patients on hemodialysis. Objective: the current study aimed to compare the effects of Lavender, Rosemary, and Orange essential oils on…	Iran	Asia	To compare the effects of Lavender, Rosemary, and Orange essential oils on memory problems (both retrospective and prospective aspects of memory) and medication adherence in hemodialysis patients	RCT	Hemodialysis (HD) only	110	Other (misc.)	Lavender, rosemary and orange essential oils	Gauze containing essential oils was placed 10-15cm from patients nose 1 hr after HD sessions for 30 mins, 3 times per week for 1 month	Dialysis unit	NR	Usual care	Retrospective and prospective memory scale	Mixed											4	Primary
Ueno	2021	2020 - 2024	Possible Neuroprotective Effects of l-Carnitine on White-Matter Microstructural Damage and Cognitive Decline in Hemodialysis Patients	Although L-carnitine alleviated white-matter lesions in an experimental study, the treatment effects of L-carnitine on white-matter microstructural damage and cognitive decline in hemodialysis patients are unknown. Using novel diffusion magnetic resonance imaging (dMRI) techniques, white-matter microstructural changes together with cognitive decline in hemodialysis patients and the effects of L-c…	Japan	Asia	To investigate white-matter microstructural changes together with cognitive decline in hemodialysis patients using novel diffusion magnetic resonance imaging (dMRI) techniques, and the effects of l-carnitine on such disorders	Quasi-experiment	Hemodialysis (HD) only	24	L-carnitine treatment	L-carnitine treatment	Long-term l-carnitine treatment, 600 mg orally once per day for 2 yeasr, then 1000 mg intravenously per hemodialysis day	Dialysis unit	NR	No or short-term l-carnitine treatment	Diffusion MRI, MMSE, Hasegawa dementia rating scale revised, fronal assessment battery, MoCA-J, TMT A and B, Weschler Memory Scale-Revised	Mixed	No improvement	No improvement		Improved							NR	Primary
Atilgan	2021	2020 - 2024	Could L-Carnitine Treatment Have a Protective Role in the Cognitive Function of Patients Undergoing Hemodialysis?	Objective: This study aimed to assess whether the administration of L-carnitine (LC) was effective on the cognitive function of patients on hemodialysis (HD). Materials and Methods: Results of 33 patients who received 1000 mg of LC intravenously thrice a week for 6 months and 40 patients who did not receive LC were assessed. The mini-mental state exam (MMSE) was used to assess the cognitive funct…	Turkey	Asia	To assess whether the administration of L-carnitine (LC) was effective on the cognitive function of patients on hemodialysis (HD).	Quasi-experiment	Hemodialysis (HD) only	73	L-carnitine treatment	L-carnitine treatment	1000 mg of IV L-Carnitine after every HD session for 6 months	Dialysis unit	NR	Usual care	MMSE	Positive	Improved										26	Primary
Lu	2021	2020 - 2024	A pilot study of thiamin and folic acid in hemodialysis patients with cognitive impairment	Objective: This study aimed to explore the effectiveness of thiamin and folic acid supplementation on the improvement of the cognitive function in patients with maintenance hemodialysis. Method: In the present study, we randomly assigned patients undergoing hemodialysis who had the Montreal Cognitive Assessment (MoCA) score lower than 26 to treatment group (n ¼ 25, thiamin 90 mg/day combined with…	China	Asia	To explore whether patients on MHD with CI can improve their MoCA score and survival by thiamin combined with folic acid..	RCT	Hemodialysis (HD) only	50	Other pharmacological	Thiamine and folic acid	Thiamine 90mg/day and folic acid 30mg/day	Dialysis unit	NR	Usual care	MoCA	Positive	Improved										48, 96	Primary
Nakamura-Taira	2021	2020 - 2024	Quasi-cluster randomized trial of a six-month low-intensity group-based resistance exercise for hemodialysis patients on depression and cognitive function: a 12-month follow-up	Objective: This study aimed to examine the eﬀects of a six-month group-based low-intensity resistance exercise program on depression and the cognitive function of hemodialysis patients.	Japan	Asia	To examine the effects of a six-month group-based low-intensity resistance exercise program on depression and the cognitive function of hemodialysis patients.	Quasi-experiment	Hemodialysis (HD) only	42	Home-based exercise	Resistance exercise training	25-30 mins of resistance exercise three times per week for 6 months	Dialysis unit	Rehabilitation expert	Stretching	MoCA-J	Negative	No improvement										12, 26, 52	Secondary
Myers	2021	2020 - 2024	Effect of a Home-Based Exercise Program on Indices of Physical Function and Quality of Life in Elderly Maintenance Hemodialysis Patients	<b><i>Background:</i></b> Patients on maintenance hemodialysis (MHD) exhibit muscle wasting and impaired physical function which can be reversed with regular exercise, but accessibility to exercise programs for this unique population is lacking. We assessed the efficacy of a home-based exercise program on a broad range of indices of physical function, quality of life (QoL), and cognitive decline …	USA	NA	To assess the efficacy of a home-based exercise program on a broad range of indices of physical function, quality of life (QoL), and cognitive decline in patients with MHD	RCT	Hemodialysis (HD) only		Home-based exercise	Home-based exercise program	1-3 supervised exercise sessions, followed by 12 weeks of home-based aerobic and resistance exercise for 45 mins per day	At home	Study coordinator	Usual care	NR	Negative											12	Secondary
Grigoriou	2021	2020 - 2024	Long-term intradialytic hybrid exercise training on fatigue symptoms in patients receiving hemodialysis therapy	Purpose Hemodialysis (HD) patients suffer from generalized weakness, exercise intolerance and muscle atrophy, all leading to generalized fatigue and lack of energy. HD patients spend at least 50% of their time in a functionally “switch off” mode with their fatigue sensations reaching a peak in the immediate hours after the dialysis session. The purpose of the current study was to assess the effec…	Greece	Europe	To assess the effectiveness of a nine-month hybrid intradialytic exercise program on fatigue symptoms occurring during and after hemodialysis session.	Pre-post	Hemodialysis (HD) only	20	Intradialytic exercise	Long-term intradialytic hybrid exercise training	60-80 mins of aerobic and resistance exercise, 3 times per week during dialysis for 9 months	Dialysis unit	Clinical exercise scientists	None	MMSE	Positive	Improved										39	Secondary
Ren, Qingli; Shi, Suhua; Yan, Chen; Liu, Yang; Han, Wei; Lin, Min; He, Honggu; Shen, Qu	2022	2020 - 2024	Self-Management Micro-Video Health Education Program for Hemodialysis Patients.	Self-management in hemodialysis patients is critical for optimal health outcomes. This study aimed to examine the effects of a theory-based micro-video health education program on the improvement of self-management, hemodialysis knowledge, and self-efficacy in hemodialysis patients. This quasi-experimental study employed a two group, pre- and post-test design. The sample was 80 hemodialysis patie…	Singapore	Asia	To examine the effects of a theory-based micro-video health education program on the improvement of self-management, hemodialysis knowledge, and self-efficacy in hemodialysis patients	Quasi-experiment	Hemodialysis (HD) only	80	Self-management training	Self-management micro-video health education program	3-month micro-video health education program, with each video lasting 10 mins. Each micro-video followed the “what-why-how” structure. One-on-one health education for patients was conducted during each 2-week follow-up.	Dialysis unit	Hemodialysis specialist nurses	Standard care	Problem-Solving Subscale from Self-Management Scale for Hemodialysis Patients	Improved							Improved				12	Secondary
Wang, Xiaoyan; Chen, Xiaohui; Tang, Yuting; Zhang, Liuping; Wang, Yue; Hou, Zhenghua; Jang, Wenhao; Yuan, Yonggui	2022	2020 - 2024	The impact of hemodiafiltration on cognitive function in patients with end-stage renal disease.	Background: Patients with end-stage renal disease are more likely to suffer cognitive impairment. Cognitive impairment may lead to long-term severe adverse consequences., Purpose: To explore the impact of different blood purification therapy on cerebral blood flow and cognitive functions in end-stage renal disease., Materials and methods: This prospective study evaluated patients with end-stage r…	China	Asia	To explore the impact of different blood purification therapy on cerebral blood flow and cognitive functions in end-stage renal disease	Quasi-experiment	Hemodialysis (HD) only	44	Hemodiafiltration	Hemodiafiltration	Hemodialysis three times per week plus hemodiafiltration twice per month	Dialysis unit	NR	Conventional hemodialysis	MMSE, Logical memory test, Verbal fluency test, digit span test, clock drawing test, stroop coour and word test C	Mixed	Not improved	Not improved	Not improved	Not improved	Not improved	Improved						Primary
Vaishnav, Bhalendu S; Hirapara, Jekishan Jayeshbhai; Shah, Maulin K	2022	2020 - 2024	Study of effect of guided meditation on quality of life in patients of end stage renal disease (ESRD) on maintenance hemodialysis - a randomised controlled trial.	BACKGROUND: There is paucity of data regarding effects of guided meditation (Yoganidra) on quality of life among patients of chronic kidney disease on maintenance hemodialysis. Our objective was to study effects of guided meditation on physical, emotional, and cognitive dimensions of well-being and quality of life in patients undergoing maintenance hemodialysis., METHOD: We collected baseline and…	India	Asia	To study effects of guided meditation on physical, emotional, and cognitive dimensions of well-being and quality of life in patients undergoing maintenance hemodialysis	RCT	Hemodialysis (HD) only	80	Other (misc.)	Guided meditation	Guided meditation 30 mins 3 times per week during dialysis for 6 weeks	Dialysis unit	Audio recording	Standard care	Diary self-rating of alertness, awareness and clarity of thought	Not improved											6	Secondary
Keivan, Sahar; Shariati, Abdolali; Miladinia, Mojtaba; Haghighizadeh, Mohammad Hosein	2023	2020 - 2024	Role of self-management program based on 5A nursing model in quality of life among patients undergoing hemodialysis: a Randomized Clinical Trial.	INTRODUCTION: Various nursing models are usually employed to achieve self-management and improve the quality of life in chronic conditions. Given its person-based characteristics, the 5 A nursing model can improve the quality of life of hemodialysis patients., PURPOSE: This study aimed to determine the role of a self-management program based on the 5 A nursing model in the quality of life of pati…	Iran	Asia	To determine the role of a self-management program based on the 5 A nursing model in the quality of life of patients undergoing hemodialysis	RCT	Hemodialysis (HD) only	60	Self-management training	Self-management program using 5A nursing model	Self-management program based on the 5 A model, which was implemented in five stages through face-to-face meetings, phone calls,and SMSs over three months	NR	NR	Standard care	KDQOL-36 Cognitive function subscale	Not improved							Not improved				12	Secondary
Attiya A.M.N.; Abdulaziz H.; Elwasif S.; Sally S.; Sobh M.	2023	2020 - 2024	EFFECT OF REMOTE ISCHEMIC PRECONDITIONING ON NUTRITIONAL STATUS, COGNITIVE FUNCTION, AND BONE IN HEMODIALYSIS PATIENTS: A RANDOMIZED CONTROLLED TRIAL	Background and Aims: Remote ischemic preconditioning (RIPC) is a process in which a brief period of ischemia is induced in one part of the body to protect another part from damage due to subsequent periods of more severe ischemia. Hemodialysis sessions are considered an ischemic process because it involves reducing blood flow to certain parts of the body, which can lead to tissue damage .Malnutri…	Egypt	Africa	To assess the effect of remote ischemic preconditioning on nutritional status, bone disorders, and cognitive function in hemodialysis patients at the urology and nephrology center, Mansoura University.	RCT	Hemodialysis (HD) only	50	Other (misc.)	Remote ischemic preconditioning	Before each HD session, sphygmomanometer cuffs was placed around the non-vascular access arm. Three cycles of ischemia for five minutes were performed followed by reperfusion for five minutes. Ischemia was induced by inflating the sphygmomanometer cuffs to 200 mmHg. This maneuver was done before each HD session for 12 weeks.	Dialysis unit	NR	Standard care	MoCA	Not improved	Not improved										12	Primary
Marzieh, Salehi Hikooei; Jafari, Hedayat; Shorofi, Seyed Afshin; Setareh, Javad; Moosazadeh, Mahmood; Espahbodi, Fatemeh; Saeedi, Majid; Arbon, Paul; Ghorbani Vajargah, Pooyan; Karkhah, Samad	2023	2020 - 2024	The effect of melatonin on sleep quality and cognitive function of individuals undergoing hemodialysis.	BACKGROUND: and purpose: This study aimed to investigate the effect of melatonin on sleep quality and cognitive function of individuals undergoing hemodialysis., MATERIALS AND METHODS: In this randomized controlled clinical trial, 102 eligible individuals were assigned to two equal intervention and control groups. The intervention group received melatonin 3 mg tablets half an hour before going to…	Iran	Asia	To investigate the effect of melatonin on sleep quality and cognitive function of individuals undergoing hemodialysis	RCT	Hemodialysis (HD) only	108	Other pharmacological	Melatonin	Melatonin 3 mg tablet half an hour before bed at night every night for 6 weeks	At home	NR	Placebo tablet	MoCA	Positive	Improved										12	Primary
Lin, Chih-Lang; Chen, Wan-Ming; Jao, An-Tzu; Shia, Ben-Chang; Wu, Szu-Yuan	2023	2020 - 2024	The Protective Effect of Vitamin D on Dementia Risk in Hemodialysis Patients.	BACKGROUND: Patients with end-stage renal disease (ESRD) undergoing hemodialysis are at an elevated risk of developing dementia, potentially linked to the high prevalence of vitamin D deficiency in this population, which may contribute to cognitive impairment. Nevertheless, the impact of vitamin D supplementation on the risk of dementia in hemodialysis patients remains uncertain, necessitating fu…	Taiwan	Asia	To assess the impact of vitamin D supplementation on the occurrence of dementia in patients with end-stage renal disease (ESRD) undergoing hemodialysis	Retrospective cohort study	Hemodialysis (HD) only	1424	Other pharmacological	Vitamin D	Vitamin D prescription	NR	NR	No Vitamin D prescription	Dementia diagnosis	Positive										Improved	N/A (length of followup varied)	Primary
Kren, Aljaz; Bogataj, Spela	2023	2020 - 2024	The Impact of Intradialytic Cognitive and Physical Training Program on the Physical and Cognitive Abilities in End-Stage Kidney Disease Patients: A Randomized Clinical Controlled Trial.	BACKGROUND: Hemodialysis (HD) patients have lower cognitive functioning and reduced physical fitness than age-matched healthy individuals. Clinicians typically do not recognize the declining cognitive performance in these patients; therefore, cognitive impairment is greatly underestimated and not appropriately treated. This study aimed to evaluate the impact on cognitive function of combining cog…	Slovenia	Europe	To evaluate the impact of a 12-week intradialytic training program combining cognitive training with physical exercise on cognitive function	RCT	Hemodialysis (HD) only	44	Intradialytic physical + cognitive exercise	Combined physical and cognitive intradialytic training	Three sessions per week for 12 weeks of aerobic exercise session via ergometer lasting 40 minutes, followed by tablet-based cognitive training on Cognifit lasting 30-40 mins	Dialysis unit	Research assistants	Standard care	MoCA, Symbol Digit Modalities Test (SDMT)	Mixed	Improved				No improvement						12	Primary
Bogataj, Spela; Pajek, Maja; Mesaric, Katja Kurnik; Kren, Aljaz; Pajek, Jernej	2023	2020 - 2024	Twelve weeks of combined physical and cognitive intradialytic training preserves alertness and improves gait speed: a randomized controlled trial.	BACKGROUND: Hemodialysis (HD) patients often experience cognitive deficits and reduced mobility. While studies have shown promising results of physical and/or cognitive training in older adults, their effects in HD patients remain understudied., AIMS: This study aimed to evaluate the impact of a 12-week intradialytic training program combining cognitive training with physical exercise on attentio…	Slovenia	Europe	To evaluate the impact of a 12-week intradialytic training program combining cognitive training with physical exercise on attention domains and spontaneous gait speed (SGS) in HD patients	RCT	Hemodialysis (HD) only	44	Intradialytic physical + cognitive exercise	Combined physical and cognitive intradialytic training	Three sessions per week for 12 weeks of aerobic exercise session via ergometer lasting 40 minutes, followed by tablet-based cognitive training on Cognifit lasting 30-40 mins	Dialysis unit	Research assistants	Standard care	Test of Attentional Performance (TAP) - Alertness, Selective Attention and Divided Attention subscales	Mixed			Mixed								12	Primary
Xia, Fuhai; Wang, Guoqing	2024	2020 - 2024	Influence of teach-back strategy on hemodialysis related knowledge level, self-efficacy and self-management in patients receiving maintenance hemodialysis.	To investigate the effect of teach-back strategy on hemodialysis related knowledge level, self-efficacy and self-management among hemodialysis patients. The research is a quasi-randomized control trial. A total of 92 patients receiving maintenance hemodialysis were randomly divided into observation group (n = 46) and control group (n = 46) by random number table method. The control group received…	China	Asia	To investigate the effect of teach-back strategy on hemodialysis related knowledge level, self-efficacy and self-management among hemodialysis patients.	Quasi-experiment	Hemodialysis (HD) only	92	Self-management training	Teach-back health education strategy	Teach-back health education about hemodialysis self-management administered biweekly for 60-90 mins over 6 months	Dialysis unit	Trained administrator	Conventional health education	Problem-Solving Subscale from Self-Management Scale for Hemodialysis Patients	Positive							Improved					Secondary
Jimenez, Enzo Vasquez; Nunez, Guadalupe Campos; Lerma, Abel; Lerma, Claudia; Gonzalez, Aloha Meave; Perez-Grovas, Hector; Gil, Salvador Lopez; Madero, Magdalena	2024	2020 - 2024	Neurocognitive Function with Conventional Hemodialysis versus Post-Dilution Hemofiltration as Initial Treatment in ESKD Patients: A Randomized Controlled Trial - The DA-VINCI Study.	INTRODUCTION: The ideal modality choice and dialysis prescription during the first renal replacement therapy (RRT) session remain unclear. We conducted a pilot study to determine the safety risk for hemodialysis (HD) versus hemofiltration (HF) and its relationship with neurocognitive assessment on incident RRT patients., METHODS: Twenty-four incident RRT patients were included. Patients were rand…	Mexico	NA	To determine the safety risk for hemodialysis (HD) versus hemofiltration (HF) and its relationship with neurocognitive assessment on incident RRT patients	Pilot study	Hemodialysis (HD) only	24	Hemodiafiltration	Hemodiafiltration	One hemodiafiltration session lasting 2 hours	Dialysis unit	NA	Conventional hemodialysis	MMSE, MoCA	Mixed	Mixed										0	Primary
Vinothkumar	2018	2015 - 2019	Therapeutic impact of rHuEPO on abnormal platelet APP, BACE 1, presenilin 1, ADAM 10 and Aβ expressions in chronic kidney disease patients with cognitive dysfunction like Alzheimer’s disease: A pilot study		India	Asia	To determine the impact of rHuEPO therapy on platelet APP processing in CKD with Cognitive Dysfunction	Pilot study	Not reported	60	rHuEPO therapy	rHuEPO therapy	rHuEPO, 100 IU/kg for 6 months, two times per week	NR	NR	None	APP, BACE1, Presenilin 1, Aβ and ADAM 10 expression, LPO, MMSE, WAIS-memory scale, Tower of London test	Positive	Improved	Improved		Improved							26	Primary
Temple	1995	1995 - 1999	Recombinant erythropoietin improves cognitive function in patients maintained on chronic ambulatory peritoneal dialysis		Scotland	Europe	To investigate cognitive function in a group of CAPD patients treated with rHuEpo and a similar number of matched control patients	Quasi-experiment	Peritoneal dialysis (PD) only	17	rHuEPO therapy	rHuEPO therapy	rHuEpo (epoetin alfa, Eprex, Cilag Ltd) in a starting dose of 50 units/kg s.c. twice weekly	Dialysis unit	NR	Usual care	WAIS block design and digit symbol substitution; National Adult Reading Test; Paced Auditory Serial Addition Task (PASAT); Rey Auditory Verbal Learning Test (RAVLT); Trail Making Test A	Mixed		No improvement	Improvement		No improvement						When Hb >10g was reached (minimum 12 weeks treatment); 16 in control	Primary
Lee	2022	2020 - 2024	Application of virtual reality for peritoneal dialysis exchange learning in patients with end-stage renal disease and cognitive impairment.		China	Asia	To investigate whether a VR training program in learning PD exchange could assist ESRD patients with cognitive impairment more than a conventional educational approach using printed educational materials.	RCT	Peritoneal dialysis (PD) only	23	Other (misc.)	Virtual reality program for PD training	Eight sessions of VR training on PD exchange, 1-2 times per week	Hospital	OT	Print and educational materials on PD training	Rivermead behavioural memory test-3, Wisconsin card sorting test- computer version 4	Negative		No improvement		No improvement							1,8	Secondary
Revicki	1995	1995 - 1999	Health-Related Quality of Life Associated With Recombinant Human Erythropoietin Therapy for Predialysis Chronic Renal Disease Patients		USA	NA	To compare changes in HRQL in r-HuEPO-treated and untreated predialysis chronic renal disease patients with anemia as part of a study to examine decline in renal function.”	RCT	Pre-dialysis CKD only	83	rHuEPO therapy	rHuEPO therapy	The treatment group received 50 U/kg r- HuEPO subcutaneously, three times a week. If HCT did not increase by 2% to 3% during the first 4 weeks, the r-HuEPQ dosage was increased to 75 U/kg three times weekly. Thereafter, the r-HuEPO dosage could be increased by 75 U/kg per week, to a maximum dose of 450 U/kg per week. When patients reached a HCT of 36%, the drug dosage was titrated to maintain a H…	NR	NR	Usual care	NR	Negative	No improvement										16,32,48	Secondary
Alexander	2007	2005 - 2009	Association of anemia correction with health related quality of life in patients not on dialysis		USA	NA	To examine the association of hemoglobin levels and HRQOL in CKD patients not on dialysis.	Pre-post	Pre-dialysis CKD only	62	rHuEPO therapy	rHuEPO therapy	darbepoetin alfa SC at a starting dose of 0.45 µg/kg once-weekly for 24 weeks. During the evaluation period, the dose of darbepoetin alfa was adjusted to maintain a hemoglobin rate of rise between 1.0 and 3.0 g/dL/4 weeks until the target hemoglobin concentration range of 12.0-13.0g/dL was achieved, using WHO criteria	NR	NR	None	KDQOL-36 Cognitive function subscale	Negative							No improvement				8,16,24	Secondary
Campbell	2008	2005 - 2009	Impact of nutrition intervention on quality of life in pre-dialysis chronic kidney disease patients		Australia	Australia	To investigate: (1) the cross-sectional relationship between patients’ QOL and nutritional status, at the onset of pre-dialysis treatment; and (2) whether individualised nutritional counselling or standard care treatment influenced the patient’s QOL, and nutritional status leading up to dialysis treatment.	RCT	Pre-dialysis CKD only	60	Other (misc.)	Individualised nutritional conselling	12 weeks - an initial individual consultation with a dietitian, and then telephone consultation, fortnightly for the first month, then monthly.	Outpatient clinic	Renal dietician	Standard care (written material on generic nutrition information for CKD and co-morbidity management, with no individualised advice or monitoring)	KDQOL-36 Cognitive function subscale	Positive							Improved				12	Secondary	Improvement in cognitive function evident in the intervention group may be related to an improvement in anxiety and depressive symptoms following a supportive, individualised intervention.
Lai, Silvia	2020	2020 - 2024	Prebiotic Therapy with Inulin Associated with Low Protein Diet in Chronic Kidney Disease Patients: Evaluation of Nutritional, Cardiovascular and Psychocognitive Parameters	A relationship between dysbiotic gut microbiome and chronic kidney disease (CKD) has been recently documented; it contributes to CKD-related complications, including cardiovascular disease. Aim: We tested how a low-protein diet (LPD)—with or without oral inulin supplementation as a prebiotic—modulates some inﬂammatory, atherosclerosis and endothelial dysfunction indices and nutritional markers, a…	Italy	Europe	To evaluate the effects overtime of the LPD with or without oral inulin supplementation, as prebiotic, on inflammatory, atherosclerosis and endothelial dysfunction indices, on nutritional biomarkers, as well as on psychocognitive functions in CKD patients.	Quasi-experiment	Pre-dialysis CKD only	41	Other (misc.)	Low protein diet	Low-protein diet for 6 months, develped by an expert dietician and personalized for each patient	At home	Dietician	Usual care	MMSE	Positive	Improved										12,26	Secondary
Mone	2021	2020 - 2024	Preliminary evidence of rivastigmine efficacy in ckd related mild cognitive impairment	BACKGROUND AND AIMS: Mild Cognitive Impairment (MCI) is a common finding in chronic kidney disease (CKD) patients. Indeed, CKD represents a relevant risk factor for developing dementia and MCI. Cholinesterase inhibitors, such as rivastigmine, are among the few drugs approved for the treatment of dementia and MCI. Rivastigmine is also used to treat vascular dementia because it protects subcortical…	Italy	Europe	To compare the effects of rivastigmine on cognitive functions in MCI patients with CKD (stage III-IV; n= 20) and without CKD (n=21, control group),	Retrospective case-control	Pre-dialysis CKD only	41	Other pharmacological	Rivastigmine	NR	NR	NR	MCI patients without CKD on rivastigmine	MoCA	Positive	Improved										12	Primary
Chen	2021	2020 - 2024	Protective Effects of Angiotensin Receptor Blockers on the Incidence of Dementia in Patients with Chronic Kidney Disease: A Population-Based Nationwide Study	Chronic kidney disease (CKD) is associated with dementia. Angiotensin receptor blockers (ARBs) have been widely used for delaying CKD progression; however, their effect on dementia prevention in patients with CKD remains unclear. We designed a retrospective cohort study to investigate the effects of ARBs on the incidence of dementia in patients with CKD. We selected 21,208 patients from the Taiwa…	Taiwan	Asia	To investigate the effects of ARBs on the incidence of dementia in patients with CKD	Retrospective cohort study	Pre-dialysis CKD only	21379	Other pharmacological	Angiotensin receptor blockers	Any ARB use during the exposure period	NR	NR	No ARB use at all during exposure period	Dementia diagnosis	Positive										Improved	Length of follow-up varied	Primary
Otobe	2021	2020 - 2024	Physical Exercise Improves Cognitive Function in Older Adults with Stage 3–4 Chronic Kidney Disease: A Randomized Controlled Trial	<b><i>Introduction:</i></b> Patients with chronic kidney disease (CKD) exhibit a higher probability of having cognitive impairment or dementia than those without CKD. The beneficial effects of physical exercise on cognitive function are known in the general older population, but more research is required in older adults with CKD. <b><i>Methods:</i></b> Eighty-one outpatients (aged ≥65 years) with…	Japan	Asia	to clinically investigate the effects of physical exercise on the cognitive function of older adults with pre-dialysis CKD	RCT	Pre-dialysis CKD only	60	Home-based exercise	Exercise training	60 mins of group exercise once per week and home exercises twice per week for 24 weeks	Hospital	Physical therapist	Usual care	MMSE, Weschler Memory Scale-Revised Logical Memory, Trail Making Test A and B, Verbal Fluency Test	Mixed	No improvement	Improved	No improvement	No improvement		No improvement					24	Primary
Bronas	2021	2020 - 2024	Home-based Walking And Global Cognitive Function In Patients With Renal Disease And Subjective Cognitive Complaints...2021 ACSM Annual Meeting & World Congresses [Virtual], June 1-5, 2021	As many as 50% of patients with chronic kidney disease (CKD) have cognitive impairment or overt dementia. Current treatment regimens for CKD do not include strategies for preventing cognitive decline. It follows that strategies for maintaining cognitive function in older adults with CKD are critically needed. Exercise training has been shown to improve cognition in other populations and may there…	USA	NA	To determine the effect of a 6-month home-based walking program on global cognitive function in older adults with CKD and subjective cognitive complaints	RCT	Pre-dialysis CKD only	39	Home-based exercise	Home-based walking program	Home based walking for 20-60 mins 3-5 times per week for 6 months	At home	NR	Physical activity advice	MoCA	Positive	No improvement										24	Primary
Cha, Ran-Hui; Kang, Seok Hui; Han, Mi Yeun; An, Won Suk; Kim, Su-Hyun; Kim, Jun Chul	2022	2020 - 2024	Effects of AST-120 on muscle health and quality of life in chronic kidney disease patients: results of RECOVERY study.	BACKGROUND: The prevalence of sarcopenia is increased with declining renal function. Elevated serum indoxyl sulfate levels are associated with poor skeletal muscle conditions. We aimed to determine the effects of AST-120, the oral adsorbent of indoxyl sulfate, on sarcopenia and sarcopenia-associated factors in chronic kidney disease patients., METHODS: This was a 48 week, randomized controlled, p…	South Korea	Asia	To determine the effects of AST-120 on sarcopenia and sarcopenia-associated factors in CKD patients	RCT	Pre-dialysis CKD only	150	Other pharmacological	AST-120	The participants in the AST-120 group were instructed to self-administer the drug orally in three divided doses for a total of 6 g a day for 48 weeks	NR	NR	Standard care	KDQOL-36 Cognitive function subscale								Improved				48	Secondary
Johansen K.L.; Finkelstein F.O.; Kovesdy C.P.; Bhatt P.R.; Israni R.K.; Camejo R.R.; Keeley T.J.; Mallett S.; Singh A.K.	2022	2020 - 2024	Effects of Daprodustat on Hemoglobin and Quality of Life in Non-Dialysis CKD Patients: Expanded Results of the ASCEND-NHQ Trial	Background: ASCEND-NHQ (a randomized, double-blind, placebo-controlled trial; NCT03409107) investigated the effects of daprodustat on hemoglobin (Hb) and quality of life in non-dialysis patients with chronic kidney disease (CKD). Daprodustat met primary and secondary endpoints, increasing Hb and improving Short Form-36 Vitality score vs placebo. We report data for the CKD Anemia Questionnaire (CK…	USA	NA	To report data for the CKD Anemia Questionnaire (CKD-AQ), a new patient reported outcome measure developed from qualitative patient interviews to specifically capture symptoms related to anemia of CKD	RCT	Pre-dialysis CKD only	614	Other pharmacological	Daprodustat	Daprodustat was dosed daily and titrated to achieve and maintain Hb 11–12 g/dl. Participants continued study treatment until the end of the 28- week treatment period.	CKD clinic	NR	Placebo	CKD Anemia Questionnaire	Improved							Improved				24	Secondary
Bronas	2022	2020 - 2024	Exercise Training and Cognitive Function in Kidney Disease: Protocol for a Pilot Randomized Controlled Trial.	Background: Chronic kidney disease (CKD) is extremely common in older adults and is associated with cognitive impairment. It is hypothesized that accelerated cognitive decline in CKD results from a vascular dysfunction-induced reduction in the integrity of the brain white matter. Objective: The aim of this study was to describe the protocol for a study to evaluate whether exercise training provid…	USA	NA	To describe the protocol for a study to evaluate whether exercise training provides a cerebroprotective effect by improving cerebrovascular health	Protocol	Pre-dialysis CKD only	34	Home-based exercise	Walking exercise program	20-60 mins of moderate intensity walking, 3 times per week for 24 weeks	At home	Research team	Usual care	CVLT-II, TMT-A, Phonemic and Semantic Fluency, MoCA, and several types of brain imaging	N/A	N/A	N/A	N/A	N/A	N/A	N/A	N/A	N/A	N/A	N/A	24	Primary
Jong, Gwo-Ping; Lin, Tsung-Kun; Huang, Jing-Yang; Liao, Pei-Lun; Yang, Tsung-Yuan; Pan, Lung-Fa	2023	2020 - 2024	Risk of New-Onset Dementia in Patients with Chronic Kidney Disease on Statin Users: A Population-Based Cohort Study.	Patients with chronic kidney disease (CKD) are at a higher risk for developing dementia than the general population. Clinical studies have investigated the effects of statin use on new-onset dementia (NOD) in patients with CKD; however, the findings are inconsistent. This study examines the association between the use of statins and NOD in patients with CKD. We conducted a nationwide retrospectiv…	Taiwan	Asia	To examine the association between the use of statins and new-onset dementia in patients with CKD.	Retrospective cohort study	Pre-dialysis CKD only	55162	Other pharmacological	Statin use	Statin prescription	NR	NR	No statin prescription	Dementia diagnosis	Not improved										Not improved	N/A (length of followup varied)	Primary
Kendrick J.B.; Bjornstad P.; You Z.; Shapiro A.; Furgeson S.B.	2023	2020 - 2024	Effect of Sodium Bicarbonate Treatment on Cognitive Function in CKD	Background: Cognitive impairment, prevalent in adults with chronic kidney disease (CKD), contributes to mortality, functional decline, depression, frailty, and diminished quality of life. Lower serum bicarbonate levels, even within normal parameters, associate with cognitive impairment in CKD. However, the effect of sodium bicarbonate (NaHCO3) supplementation on cognitive function in CKD is not k…	USA	NA	To examine the effect of NaHCO3 therapy on cognitive function in patients with CKD stage 3B-4	RCT	Pre-dialysis CKD only	109	Other pharmacological	NaHCO3	NaHCO3 at a dose of 0.5 mEq/LBW-kg/day for 12 months	NR	NR	Placebo	National Institutes of Health Toolbox (NIH-TB) cognitive battery	Not improved	Not improved										52	Secondary
